# Supplementary material for: Comparing wMAS, GWAS, and genomic prediction for selecting powdery mildew-resistant spring barley genotypes
Source: BMC Genomics. 2025 Dec 5;26:1091. doi: 10.1186/s12864-025-12395-y (PMC12690920; doi:10.1186/s12864-025-12395-y)
Supplement: Supplementary file 1 — Supplementary Material 1. [file 12864_2025_12395_MOESM1_ESM.xlsx]

## Sheet: Phenotypic ranking_2row
Supplementary Table S1. Two-row spring barley genotypes and their BLUP (AUDPC) values in ascending order (the lower the BLUP values, the higher the resistance)
Genotype	BLUP	Row type	Rank
SWA19059	2.42824	two-row	1
SWA19015	2.51847	two-row	2
SWA19056	2.55801	two-row	3
SWA19028	2.57697	two-row	4
SWA19053	2.68035	two-row	5
SWA19058	2.69249	two-row	6
SWA19057	2.853	two-row	7
SWA19052	2.92074	two-row	8
SWA19013	2.97231	two-row	9
SWA18054	3.11872	two-row	10
SWA19084	3.14189	two-row	11
SWA19081	3.15644	two-row	12
SWA19055	3.25788	two-row	13
SWA19054	3.29414	two-row	14
SWA19009	3.30159	two-row	15
SWA19003	3.31462	two-row	16
SWA19067	3.42679	two-row	17
SWA19022	3.43764	two-row	18
SWA19082	3.49936	two-row	19
SWA19112	3.53429	two-row	20
SWA19008	3.53969	two-row	21
SWA19104	3.57861	two-row	22
SWA19007	3.58896	two-row	23
SWA19117	3.67896	two-row	24
SWA19011	3.76392	two-row	25
SWA19095	3.86997	two-row	26
SWA19109	3.88412	two-row	27
SWA19063	3.92337	two-row	28
SWA19111	3.94344	two-row	29
SWA19069	3.97491	two-row	30
SWA19066	3.99454	two-row	31
SWA19103	3.99939	two-row	32
SWA19108	4.06367	two-row	33
SWA19061	4.09143	two-row	34
SWA19064	4.14034	two-row	35
SWA19065	4.29799	two-row	36
SWA19146	4.29979	two-row	37
SWA19012	4.42417	two-row	38
SWA19115	4.44126	two-row	39
SWA19035	4.51784	two-row	40
SWA19068	4.56768	two-row	41
SWA19116	4.58148	two-row	42
SWA19030	4.66569	two-row	43
SWA19094	4.7702	two-row	44
SWA19043	5.25845	two-row	45
SWA19047	5.38409	two-row	46
SWA18074	5.42184	two-row	47
SWA18064	5.46169	two-row	48
SWA19083	5.57059	two-row	49
SWA18059	5.655	two-row	50
SWA18061	5.78356	two-row	51
SWA19037	5.79002	two-row	52
SWA19133	5.91201	two-row	53
SWA18057	5.94333	two-row	54
SWA19086	6.21043	two-row	55
SWA19093	6.5205	two-row	56
SWA19135	6.63634	two-row	57
SWA19042	6.81836	two-row	58
SWA19020	7.38928	two-row	59
SWA19147	7.47257	two-row	60
SWA19023	8.03346	two-row	61
SWA19038	8.15639	two-row	62
SWA19017	8.17644	two-row	63
SWA18056	8.42311	two-row	64
SWA18068	8.45111	two-row	65
SWA18053	9.00545	two-row	66
SWA19019	9.18862	two-row	67
SWA18051	9.34403	two-row	68
SWA19051	9.49221	two-row	69
SWA19048	9.53214	two-row	70
SWA19029	9.68125	two-row	71
SWA18015	9.8592	two-row	72
SWA18038	9.94706	two-row	73
SWA18016	9.96351	two-row	74
SWA19092	10.3367	two-row	75
SWA19018	10.4289	two-row	76
SWA19025	10.7351	two-row	77
SWA19031	10.924	two-row	78
SWA19027	10.9457	two-row	79
SWA19049	11.0524	two-row	80
SWA18062	11.0561	two-row	81
SWA19014	11.1916	two-row	82
SWA18060	11.2491	two-row	83
SWA19142	11.2883	two-row	84
SWA18030	11.3275	two-row	85
SWA19114	11.3284	two-row	86
SWA19100	11.3623	two-row	87
SWA18009	11.4861	two-row	88
SWA18012	11.7147	two-row	89
SWA18058	11.7823	two-row	90
SWA19026	11.7943	two-row	91
SWA19016	11.9766	two-row	92
SWA19050	12.1109	two-row	93
SWA19113	12.1292	two-row	94
SWA19024	12.2232	two-row	95
SWA18003	12.351	two-row	96
SWA19005	12.4559	two-row	97
SWA19001	12.5737	two-row	98
SWA19087	12.5841	two-row	99
SWA18043	12.6539	two-row	100
SWA18072	12.7392	two-row	101
SWA19045	12.7809	two-row	102
SWA18008	12.8344	two-row	103
SWA18037	12.9425	two-row	104
SWA19039	13.0928	two-row	105
SWA19096	13.0963	two-row	106
SWA19021	13.2468	two-row	107
SWA19033	13.2652	two-row	108
SWA18047	13.3193	two-row	109
SWA18040	13.4115	two-row	110
SWA18004	13.4531	two-row	111
SWA18065	13.5168	two-row	112
SWA19098	13.5601	two-row	113
SWA18006	13.6598	two-row	114
SWA18052	13.7291	two-row	115
SWA18017	13.7396	two-row	116
SWA19036	13.8716	two-row	117
SWA18028	13.9154	two-row	118
SWA19060	13.9221	two-row	119
SWA18041	13.9532	two-row	120
SWA18044	13.9931	two-row	121
SWA18066	14.0389	two-row	122
SWA19062	14.064	two-row	123
SWA18070	14.1219	two-row	124
SWA18036	14.1737	two-row	125
SWA18046	14.1951	two-row	126
SWA18073	14.212	two-row	127
SWA18055	14.2872	two-row	128
SWA19079	14.3131	two-row	129
SWA18014	14.3859	two-row	130
SWA19046	14.4385	two-row	131
Anneli	14.4444	two-row	132
SWA18032	14.4647	two-row	133
SWA18029	14.5426	two-row	134
SWA18027	14.6352	two-row	135
SWA18023	14.7101	two-row	136
SWA18034	14.7856	two-row	137
SWA19140	14.7948	two-row	138
SWA19004	14.8083	two-row	139
SWA19131	14.8579	two-row	140
SWA19041	14.8678	two-row	141
SWA19091	14.8746	two-row	142
SWA18013	14.9403	two-row	143
SWA19010	14.9837	two-row	144
SWA19085	14.989	two-row	145
SWA19137	15.0656	two-row	146
SWA18021	15.0786	two-row	147
SWA18033	15.0846	two-row	148
SWA19134	15.0958	two-row	149
SWA19119	15.1014	two-row	150
SWA19040	15.1161	two-row	151
SWA18045	15.1618	two-row	152
SWA18063	15.166	two-row	153
SWA18071	15.1698	two-row	154
SWA18050	15.1803	two-row	155
SWA19141	15.1988	two-row	156
SWA18049	15.2486	two-row	157
SWA19032	15.2649	two-row	158
SWA18042	15.2738	two-row	159
SWA18020	15.3005	two-row	160
SWA19044	15.3191	two-row	161
SWA18022	15.3919	two-row	162
SWA19089	15.4431	two-row	163
SWA18018	15.4795	two-row	164
SWA18035	15.4837	two-row	165
SWA19006	15.4893	two-row	166
SWA18026	15.5158	two-row	167
SWA18011	15.5262	two-row	168
SWA19145	15.5388	two-row	169
SWA19107	15.5765	two-row	170
SWA19002	15.6542	two-row	171
SWA19099	15.6629	two-row	172
SWA19122	15.6951	two-row	173
SWA18010	15.743	two-row	174
SWA18067	15.7628	two-row	175
SWA18024	15.7676	two-row	176
SWA18069	15.7997	two-row	177
SWA19125	15.8054	two-row	178
SWA19128	15.8403	two-row	179
SWA18048	15.9453	two-row	180
SWA19034	15.9554	two-row	181
SWA19126	15.9767	two-row	182
SWA19110	16.0291	two-row	183
SWA19130	16.0483	two-row	184
SWA19138	16.0595	two-row	185
SWA19118	16.0656	two-row	186
SWA19070	16.0822	two-row	187
SWA19088	16.0931	two-row	188
SWA19106	16.1242	two-row	189
SWA19075	16.2132	two-row	190
SWA19080	16.2838	two-row	191
SWA19123	16.2844	two-row	192
SWA19074	16.337	two-row	193
SWA19129	16.38	two-row	194
SWA18019	16.474	two-row	195
SWA19127	16.5145	two-row	196
SWA19077	16.5297	two-row	197
SWA19078	16.543	two-row	198
SWA18005	16.5456	two-row	199
SWA18007	16.5566	two-row	200
SWA19072	16.568	two-row	201
SWA19076	16.613	two-row	202
SWA18039	16.6373	two-row	203
SWA19102	16.6604	two-row	204
SWA19101	16.6721	two-row	205
SWA19139	16.6804	two-row	206
SWA19124	16.6915	two-row	207
SWA19132	16.7599	two-row	208
SWA18025	16.7842	two-row	209
SWA19097	16.799	two-row	210
SWA19090	16.8088	two-row	211
SWA19120	16.8778	two-row	212
SWA19105	17.0841	two-row	213
SWA19121	17.1556	two-row	214
SWA19073	17.1621	two-row	215
SWA18002	17.1906	two-row	216
SWA19143	17.1932	two-row	217
SWA19136	17.266	two-row	218
SWA19144	17.2809	two-row	219

## Sheet: Phenotypic ranking_6row
Supplementary Table S2. Six-row spring barley genotypes and their BLUP (AUDPC) values in ascending order (the lower the BLUP values, the higher the resistance)
Genotype	BLUP	Row type	Rank
SWA18549	2.46732	six-row	1
SWA18529	2.55487	six-row	2
SWA18530	2.64817	six-row	3
SWA18521	2.71083	six-row	4
SWA18538	3.08871	six-row	5
SWA18528	3.12544	six-row	6
SWA18534	3.17812	six-row	7
SWA18511	3.27953	six-row	8
SWA18525	3.42449	six-row	9
SWA18542	3.4356	six-row	10
SWA18546	3.43608	six-row	11
SWA18535	3.64356	six-row	12
SWA18522	3.67322	six-row	13
SWA18540	4.3181	six-row	14
SWA18531	4.37801	six-row	15
SWA18533	4.54357	six-row	16
SWA18507	4.679	six-row	17
SWA18532	4.85493	six-row	18
SWA18537	4.93496	six-row	19
SWA18536	5.93172	six-row	20
SWA18506	7.14697	six-row	21
SWA18602	9.63824	six-row	22
SWA18504	9.84817	six-row	23
SWA18572	9.99457	six-row	24
SWA18509	10.0654	six-row	25
SWA18586	10.1506	six-row	26
SWA18571	10.4482	six-row	27
SWA18544	10.7209	six-row	28
SWA18547	10.9107	six-row	29
SWA18592	10.9258	six-row	30
SWA18570	10.966	six-row	31
SWA18551	11.0481	six-row	32
SWA18600	11.1495	six-row	33
SWA19507	11.264	six-row	34
SWA18597	11.3533	six-row	35
SWA18579	11.4346	six-row	36
SWA18526	11.4664	six-row	37
SWA18601	11.499	six-row	38
SWA18554	11.5314	six-row	39
SWA18569	11.6132	six-row	40
SWA18567	11.6171	six-row	41
SWA18593	11.6418	six-row	42
SWA18513	11.6741	six-row	43
SWA18568	11.7013	six-row	44
SWA18594	11.7163	six-row	45
SWA19521	11.8429	six-row	46
SWA18548	11.8786	six-row	47
SWA18587	11.8847	six-row	48
SWA18565	11.9385	six-row	49
SWA19506	12.0454	six-row	50
SWA18552	12.0653	six-row	51
SWA18503	12.0891	six-row	52
SWA19514	12.1315	six-row	53
SWA19512	12.1355	six-row	54
SWA18563	12.2311	six-row	55
SWA18599	12.3271	six-row	56
SWA18576	12.3739	six-row	57
SWA19548	12.3796	six-row	58
SWA18595	12.4052	six-row	59
SWA19528	12.4535	six-row	60
SWA19504	12.4886	six-row	61
SWA18590	12.5377	six-row	62
SWA18596	12.6022	six-row	63
SWA18541	12.608	six-row	64
SWA18584	12.6644	six-row	65
SWA19525	12.787	six-row	66
SWA19502	12.7994	six-row	67
SWA19527	12.833	six-row	68
SWA18545	12.8596	six-row	69
SWA19520	12.915	six-row	70
SWA18524	12.9318	six-row	71
SWA19511	12.9825	six-row	72
SWA18555	12.9961	six-row	73
SWA18588	13.0009	six-row	74
SWA18562	13.0178	six-row	75
SWA18573	13.0213	six-row	76
SWA18502	13.0308	six-row	77
SWA18564	13.0451	six-row	78
SWA18589	13.0852	six-row	79
SWA19546	13.1773	six-row	80
SWA18558	13.2141	six-row	81
SWA18505	13.2201	six-row	82
SWA18560	13.2646	six-row	83
SWA18575	13.2801	six-row	84
SWA18512	13.3093	six-row	85
SWA18603	13.3329	six-row	86
SWA18580	13.3332	six-row	87
SWA18527	13.3336	six-row	88
SWA19536	13.3623	six-row	89
SWA19541	13.393	six-row	90
SWA18523	13.407	six-row	91
SWA19529	13.4074	six-row	92
SWA18591	13.4626	six-row	93
SWA19531	13.4914	six-row	94
SWA19532	13.5203	six-row	95
SWA18566	13.5448	six-row	96
SWA18510	13.5468	six-row	97
SWA18574	13.5547	six-row	98
SWA19526	13.6029	six-row	99
SWA18553	13.6326	six-row	100
SWA18556	13.6566	six-row	101
SWA18518	13.6951	six-row	102
SWA18517	13.7489	six-row	103
SWA18519	13.7493	six-row	104
SWA18550	13.7665	six-row	105
SWA19523	13.9349	six-row	106
SWA18557	13.9428	six-row	107
SWA19524	14.0473	six-row	108
SWA19515	14.0534	six-row	109
SWA19540	14.0611	six-row	110
SWA18559	14.1694	six-row	111
SWA19522	14.2581	six-row	112
SWA18501	14.2939	six-row	113
SWA18539	14.3038	six-row	114
SWA19537	14.3171	six-row	115
SWA19543	14.4238	six-row	116
SWA18515	14.5409	six-row	117
SWA18577	14.5514	six-row	118
SWA19534	14.5575	six-row	119
SWA19519	14.5668	six-row	120
SWA19530	14.5694	six-row	121
SWA19508	14.6002	six-row	122
SWA18604	14.6162	six-row	123
SWA18561	14.6995	six-row	124
SWA19501	14.7065	six-row	125
SWA19533	14.7897	six-row	126
SWA19547	14.8658	six-row	127
SWA19535	14.9369	six-row	128
SWA18508	15.0372	six-row	129
SWA18516	15.174	six-row	130
SWA19545	15.2098	six-row	131
SWA18514	15.2334	six-row	132
SWA18578	15.2792	six-row	133
SWA19513	15.2914	six-row	134
SWA18582	15.4853	six-row	135
SWA19544	15.5711	six-row	136
SWA18581	15.6316	six-row	137
SWA19539	15.6405	six-row	138
SWA18585	15.9305	six-row	139
SWA19503	16.175	six-row	140
SWA19505	16.2533	six-row	141
SWA19517	16.2814	six-row	142
SWA19509	16.3347	six-row	143
SWA19516	16.3936	six-row	144
SWA18583	16.5379	six-row	145
SWA18598	16.5718	six-row	146
SWA19538	16.6773	six-row	147
SWA19518	16.716	six-row	148
SWA19510	16.7185	six-row	149
SWA19542	16.7703	six-row	150
SWJudit	17.3776	six-row	151

## Sheet: GWAS_significant_markers
Supplementary Table S3. Markers identified across 20 random training subsets (for GWAS-incorporated GP model) in both the 2-row and 6-row subpopulations
SNP	QTL	Chr	Pos. (Mbp)	AVG_P value	Min_P value	Max_Pvalue	row type	Repetation (Marker)
SCRI_RS_60145	QTL_1H_1	1	4.18	1.05524e-09	4.08e-13	1.58266e-09	6row	3
SCRI_RS_207257	QTL_1H_1	1	4.68	1.13e-06	1.13e-06	1.13e-06	6row	1
SCRI_RS_82277	QTL_1H_1	1	4.91	2.76502e-06	4.22e-11	5.53e-06	6row	2
SCRI_RS_60293	QTL_1H_1	1	4.94	2.60363e-07	1.47e-08	1.98e-06	2row	8
JHI_Hv50k_2016_10363	QTL_1H_2	1	10.55	1.02778e-06	1.02778e-06	1.02778e-06	6row	1
SCRI_RS_168172	QTL_1H_3	1	493.32	1.91e-06	1.91e-06	1.91e-06	2row	1
SCRI_RS_174063	QTL_2H_1	2	26.54	5.19e-06	5.19e-06	5.19e-06	2row	4
SCRI_RS_182408	QTL_2H_2	2	41.78	2.02e-06	2.02e-06	2.02e-06	2row	1
SCRI_RS_158256	QTL_2H_3	2	263.47	1.79e-06	1.79e-06	1.79e-06	2row	1
SCRI_RS_160512	QTL_2H_4	2	664.04	3.49e-07	3.49e-07	3.49e-07	2row	1
JHI_Hv50k_2016_199959	QTL_3H_1	3	541.7	5.39796e-07	5.39796e-07	5.39796e-07	6row	1
JHI_Hv50k_2016_255530	QTL_4H_1	4	536.71	2.49e-06	2.49e-06	2.49e-06	2row	1
JHI_Hv50k_2016_255816	QTL_4H_1	4	538.09	2.13e-06	2.13e-06	2.13e-06	2row	1
SCRI_RS_89959	QTL_4H_2	4	570.52	7.75e-08	7.75e-08	7.75e-08	2row	1
BOPA2_12_10666	QTL_4H_3	4	586.89	9.62e-08	9.62e-08	9.62e-08	2row	1
SCRI_RS_235688	QTL_4H_3	4	587.89	2.41502e-17	4.21e-22	4.83e-17	2row	2
SCRI_RS_235688	QTL_4H_3	4	587.89	7.26461e-19	7.26461e-19	7.26461e-19	6row	1
JHI_Hv50k_2016_266192	QTL_4H_3	4	588.72	4.26659e-22	8.66e-29	2.55e-21	6row	6
JHI_Hv50k_2016_266331	QTL_4H_3	4	588.89	1.36e-08	1.36e-08	1.36e-08	2row	1
JHI_Hv50k_2016_266364	QTL_4H_3	4	589.09	9.01818e-20	4.11e-24	1.38062e-19	6row	4
JHI_Hv50k_2016_266496	QTL_4H_3	4	589.22	7.41426e-18	7.04626e-25	4.44855e-17	6row	6
JHI_Hv50k_2016_266643	QTL_4H_3	4	589.33	5.87647e-09	2.91e-29	9.99e-08	2row	17
JHI_Hv50k_2016_266643	QTL_4H_3	4	589.33	9.19734e-28	9.19734e-28	9.19734e-28	6row	1
SCRI_RS_156130	QTL_4H_3	4	589.46	5.49e-08	5.49e-08	5.49e-08	2row	1
SCRI_RS_170388	QTL_4H_3	4	590.45	1.62e-08	1.62e-08	1.62e-08	2row	3
JHI_Hv50k_2016_267514	QTL_4H_3	4	590.48	1.21e-25	1.21e-25	1.21e-25	6row	2
BOPA1_3417_1451	QTL_5H_1	5	1.32	7.665e-07	1.93e-07	1.34e-06	2row	2
BOPA2_12_30980	QTL_5H_1	5	2.22	2.3e-06	2.3e-06	2.3e-06	2row	2
JHI_Hv50k_2016_286836	QTL_5H_2	5	25.89	3e-08	3e-08	3e-08	6row	1
BOPA1_6170_304	QTL_5H_3	5	496.48	2.45789e-07	2.45789e-07	2.45789e-07	6row	1
JHI_Hv50k_2016_322191	QTL_5H_4	5	502.21	4.82e-06	4.82e-06	4.82e-06	6row	3
JHI_Hv50k_2016_322427	QTL_5H_4	5	502.62	6.74e-06	6.74e-06	6.74e-06	6row	1
JHI_Hv50k_2016_322552	QTL_5H_4	5	503.07	2.47105e-06	1.6983e-09	4.94041e-06	6row	2
BOPA2_12_30833	QTL_5H_5	5	538.49	1.33e-09	1.33e-09	1.33e-09	6row	1
SCRI_RS_188572	QTL_5H_5	5	540.13	5.69e-07	3.39e-07	7.99e-07	2row	2
SCRI_RS_6203	QTL_5H_5	5	540.58	1.75e-07	1.75e-07	1.75e-07	2row	3
BOPA2_12_30183	QTL_5H_6	5	547.85	7.92e-07	7.86e-07	7.98e-07	2row	2
JHI_Hv50k_2016_372853	QTL_6H_1	6	9.84	7.13e-06	7.13e-06	7.13e-06	6row	1
SCRI_RS_170814	QTL_6H_2	6	37.02	8.87802e-07	8.87802e-07	8.87802e-07	6row	1
JHI_Hv50k_2016_429094	QTL_6H_3	6	554.11	1.57e-06	1.57e-06	1.57e-06	6row	1
BOPA1_6468_770	QTL_7H_1	7	559.51	3.485e-06	1.23e-06	5.74e-06	2row	2

## Sheet: STD_GP_model_2row
Supplementary Table S4. Predictive ability (PA) using standard genomic prediction (GP) model across 500 runs in the 2-row subpopulation
Run	Predictive ability (PA)
1	0.733043
2	0.612389
3	0.744419
4	0.685197
5	0.661513
6	0.616759
7	0.639715
8	0.5467
9	0.638145
10	0.576611
11	0.691344
12	0.697093
13	0.714241
14	0.589537
15	0.627155
16	0.646063
17	0.673535
18	0.698812
19	0.546828
20	0.697643
21	0.699093
22	0.622201
23	0.455036
24	0.692159
25	0.770767
26	0.569902
27	0.632629
28	0.707964
29	0.689935
30	0.706558
31	0.745374
32	0.558175
33	0.547751
34	0.729986
35	0.686066
36	0.726543
37	0.777938
38	0.755872
39	0.692682
40	0.704505
41	0.734834
42	0.709764
43	0.637791
44	0.568854
45	0.779666
46	0.80319
47	0.7475
48	0.568203
49	0.682716
50	0.640959
51	0.600358
52	0.669726
53	0.537782
54	0.566479
55	0.658685
56	0.60826
57	0.695705
58	0.801383
59	0.576674
60	0.634885
61	0.576874
62	0.721826
63	0.6609
64	0.720303
65	0.792468
66	0.600549
67	0.635194
68	0.641366
69	0.60712
70	0.594351
71	0.584946
72	0.686476
73	0.758411
74	0.674658
75	0.700162
76	0.74007
77	0.755142
78	0.675007
79	0.682946
80	0.666658
81	0.861857
82	0.620919
83	0.635543
84	0.629061
85	0.624054
86	0.633359
87	0.645617
88	0.724502
89	0.761278
90	0.693802
91	0.676138
92	0.743522
93	0.755637
94	0.639892
95	0.714542
96	0.720733
97	0.716678
98	0.616865
99	0.626431
100	0.629883
101	0.62121
102	0.780698
103	0.629665
104	0.710381
105	0.534577
106	0.751456
107	0.765003
108	0.619794
109	0.850009
110	0.70702
111	0.750408
112	0.518028
113	0.698265
114	0.791076
115	0.468152
116	0.774348
117	0.647429
118	0.71866
119	0.597016
120	0.773818
121	0.655317
122	0.649122
123	0.705482
124	0.694527
125	0.639568
126	0.676059
127	0.707309
128	0.601342
129	0.636534
130	0.617321
131	0.718669
132	0.707465
133	0.678843
134	0.636982
135	0.671268
136	0.632415
137	0.648944
138	0.753067
139	0.709306
140	0.60154
141	0.753948
142	0.668209
143	0.657986
144	0.756148
145	0.620836
146	0.638145
147	0.629119
148	0.821388
149	0.644939
150	0.69069
151	0.653199
152	0.780293
153	0.652725
154	0.571146
155	0.664962
156	0.695147
157	0.621381
158	0.65426
159	0.676045
160	0.723152
161	0.680893
162	0.655934
163	0.692279
164	0.795751
165	0.697521
166	0.778389
167	0.673823
168	0.820699
169	0.722427
170	0.902236
171	0.69747
172	0.681115
173	0.686392
174	0.727813
175	0.72365
176	0.70162
177	0.665616
178	0.647952
179	0.472853
180	0.7192
181	0.641262
182	0.760959
183	0.745421
184	0.812963
185	0.605747
186	0.588316
187	0.699486
188	0.591123
189	0.747476
190	0.70584
191	0.75818
192	0.780661
193	0.64115
194	0.60099
195	0.71075
196	0.580565
197	0.775995
198	0.440607
199	0.688131
200	0.693747
201	0.606357
202	0.700228
203	0.565699
204	0.791527
205	0.63014
206	0.696321
207	0.690697
208	0.59437
209	0.623499
210	0.716675
211	0.682839
212	0.720421
213	0.614188
214	0.790906
215	0.648894
216	0.784302
217	0.59987
218	0.694231
219	0.77155
220	0.595705
221	0.852485
222	0.711389
223	0.640045
224	0.63386
225	0.736515
226	0.703279
227	0.61776
228	0.678237
229	0.694011
230	0.636831
231	0.690375
232	0.56715
233	0.648393
234	0.535585
235	0.71003
236	0.759474
237	0.571889
238	0.723274
239	0.640406
240	0.57822
241	0.748181
242	0.705697
243	0.732913
244	0.738315
245	0.65156
246	0.58849
247	0.682089
248	0.507442
249	0.722194
250	0.738972
251	0.784169
252	0.664664
253	0.701
254	0.628916
255	0.682592
256	0.620552
257	0.659325
258	0.640145
259	0.750275
260	0.671929
261	0.809524
262	0.652134
263	0.767651
264	0.642415
265	0.709809
266	0.677437
267	0.675548
268	0.819764
269	0.591666
270	0.572982
271	0.658973
272	0.733072
273	0.598328
274	0.731846
275	0.761386
276	0.679519
277	0.678914
278	0.749738
279	0.631192
280	0.613888
281	0.749365
282	0.707842
283	0.743693
284	0.675826
285	0.733674
286	0.752882
287	0.753544
288	0.707428
289	0.741294
290	0.567567
291	0.790076
292	0.810931
293	0.836901
294	0.684178
295	0.515683
296	0.712295
297	0.683402
298	0.722635
299	0.74978
300	0.622653
301	0.640109
302	0.738404
303	0.505275
304	0.707448
305	0.666308
306	0.580142
307	0.763462
308	0.689006
309	0.75962
310	0.756041
311	0.74317
312	0.736668
313	0.752532
314	0.8395
315	0.731573
316	0.736744
317	0.670197
318	0.505486
319	0.691897
320	0.788756
321	0.584446
322	0.582326
323	0.687803
324	0.729359
325	0.749547
326	0.605978
327	0.663634
328	0.720277
329	0.557128
330	0.719769
331	0.588816
332	0.486268
333	0.740442
334	0.744695
335	0.683756
336	0.661513
337	0.707156
338	0.736704
339	0.701912
340	0.670837
341	0.645663
342	0.555733
343	0.530879
344	0.667014
345	0.717188
346	0.690715
347	0.820749
348	0.75098
349	0.671056
350	0.585387
351	0.776199
352	0.734181
353	0.611279
354	0.588461
355	0.647427
356	0.699143
357	0.795373
358	0.701066
359	0.641948
360	0.560932
361	0.741277
362	0.671434
363	0.675551
364	0.625807
365	0.604795
366	0.79644
367	0.781602
368	0.589659
369	0.740532
370	0.728015
371	0.784451
372	0.674307
373	0.630149
374	0.729978
375	0.570069
376	0.705379
377	0.687664
378	0.664666
379	0.702808
380	0.613597
381	0.690483
382	0.641441
383	0.673681
384	0.572087
385	0.615563
386	0.613019
387	0.641218
388	0.6341
389	0.606766
390	0.616833
391	0.791256
392	0.663772
393	0.70331
394	0.740515
395	0.611037
396	0.762742
397	0.657839
398	0.737491
399	0.643285
400	0.645953
401	0.759235
402	0.782378
403	0.650945
404	0.811977
405	0.769721
406	0.738301
407	0.738534
408	0.627276
409	0.663042
410	0.632566
411	0.676671
412	0.705748
413	0.554415
414	0.552199
415	0.778188
416	0.694994
417	0.601788
418	0.648561
419	0.675295
420	0.690455
421	0.719048
422	0.751298
423	0.546007
424	0.773151
425	0.661309
426	0.568329
427	0.575452
428	0.620364
429	0.755232
430	0.770963
431	0.64144
432	0.585692
433	0.621667
434	0.725887
435	0.756929
436	0.625685
437	0.480611
438	0.686046
439	0.65919
440	0.737444
441	0.649514
442	0.754168
443	0.653013
444	0.736825
445	0.571525
446	0.659041
447	0.732261
448	0.630919
449	0.731553
450	0.681451
451	0.640268
452	0.606136
453	0.708319
454	0.74374
455	0.737567
456	0.776299
457	0.734788
458	0.697003
459	0.692511
460	0.714392
461	0.664159
462	0.580198
463	0.667052
464	0.652045
465	0.684651
466	0.611029
467	0.673215
468	0.765392
469	0.695696
470	0.673776
471	0.661786
472	0.637088
473	0.698704
474	0.597722
475	0.652084
476	0.688804
477	0.716163
478	0.74301
479	0.616005
480	0.711368
481	0.551527
482	0.65241
483	0.623944
484	0.743977
485	0.690651
486	0.652484
487	0.711546
488	0.574447
489	0.698628
490	0.648581
491	0.618725
492	0.785617
493	0.725882
494	0.709266
495	0.768913
496	0.775677
497	0.560325
498	0.545849
499	0.751894
500	0.647163
Green-colored cells indicate the 50 randomly selected runs representing the standard GP model used for genotype comparison.

## Sheet: STD_GP_model_6row
Supplementary Table S5. Predictive ability (PA) using standard genomic prediction (GP) model across 500 runs in the 6-row subpopulation
Run	Predictive ability (PA)
1	0.719903
2	0.812189
3	0.766499
4	0.639744
5	0.689435
6	0.797512
7	0.727998
8	0.698593
9	0.595507
10	0.786348
11	0.848212
12	0.822742
13	0.66821
14	0.613974
15	0.790483
16	0.821543
17	0.730442
18	0.575908
19	0.818299
20	0.655598
21	0.808365
22	0.67651
23	0.670188
24	0.745516
25	0.799587
26	0.737764
27	0.789453
28	0.445837
29	0.712278
30	0.823226
31	0.802247
32	0.757187
33	0.528216
34	0.838038
35	0.77176
36	0.761601
37	0.806492
38	0.687147
39	0.493573
40	0.71005
41	0.795722
42	0.850484
43	0.828618
44	0.752284
45	0.716133
46	0.678562
47	0.708284
48	0.759281
49	0.790879
50	0.727017
51	0.732048
52	0.732673
53	0.759238
54	0.579642
55	0.733
56	0.775462
57	0.618678
58	0.77264
59	0.684084
60	0.849063
61	0.818624
62	0.85419
63	0.768343
64	0.755653
65	0.715037
66	0.822231
67	0.596956
68	0.619872
69	0.700565
70	0.346444
71	0.73579
72	0.82279
73	0.560151
74	0.612665
75	0.745599
76	0.637098
77	0.792648
78	0.452941
79	0.742699
80	0.572349
81	0.730107
82	0.713874
83	0.794336
84	0.559994
85	0.720377
86	0.627013
87	0.561215
88	0.737865
89	0.574732
90	0.736703
91	0.688811
92	0.701218
93	0.807437
94	0.780404
95	0.830551
96	0.804402
97	0.888212
98	0.799188
99	0.722586
100	0.551958
101	0.568293
102	0.68124
103	0.786436
104	0.647515
105	0.6332
106	0.698858
107	0.860007
108	0.655043
109	0.833673
110	0.696846
111	0.746383
112	0.582053
113	0.769797
114	0.817701
115	0.747201
116	0.792449
117	0.606169
118	0.695546
119	0.807019
120	0.753971
121	0.548897
122	0.642756
123	0.559203
124	0.580003
125	0.543218
126	0.753718
127	0.814473
128	0.66983
129	0.745265
130	0.681845
131	0.626055
132	0.563591
133	0.667366
134	0.748145
135	0.763141
136	0.609164
137	0.468756
138	0.716928
139	0.808554
140	0.756247
141	0.725155
142	0.791043
143	0.623058
144	0.805463
145	0.785213
146	0.780945
147	0.609876
148	0.657839
149	0.672731
150	0.612547
151	0.7687
152	0.720066
153	0.61542
154	0.701105
155	0.574577
156	0.712361
157	0.845021
158	0.642471
159	0.799034
160	0.766194
161	0.338149
162	0.814697
163	0.683146
164	0.786083
165	0.566331
166	0.638052
167	0.872098
168	0.6918
169	0.636169
170	0.804387
171	0.706577
172	0.725398
173	0.694202
174	0.787647
175	0.758762
176	0.761988
177	0.766884
178	0.691199
179	0.716484
180	0.730472
181	0.710099
182	0.73278
183	0.742141
184	0.71835
185	0.618409
186	0.740448
187	0.780498
188	0.705964
189	0.638049
190	0.798419
191	0.812709
192	0.74212
193	0.834794
194	0.710147
195	0.676215
196	0.773075
197	0.784724
198	0.635033
199	0.669102
200	0.686681
201	0.770868
202	0.663568
203	0.687576
204	0.731304
205	0.644651
206	0.807252
207	0.675755
208	0.560469
209	0.690386
210	0.666174
211	0.710641
212	0.720449
213	0.837571
214	0.679944
215	0.580015
216	0.567347
217	0.72646
218	0.696615
219	0.80258
220	0.773767
221	0.718092
222	0.693565
223	0.40112
224	0.715498
225	0.737309
226	0.534402
227	0.725154
228	0.706349
229	0.759498
230	0.662216
231	0.708855
232	0.771037
233	0.758212
234	0.720025
235	0.70473
236	0.755325
237	0.789906
238	0.784766
239	0.729995
240	0.709659
241	0.220251
242	0.568247
243	0.674606
244	0.783955
245	0.712812
246	0.573205
247	0.432766
248	0.681165
249	0.566794
250	0.856001
251	0.699442
252	0.732567
253	0.621573
254	0.740303
255	0.626158
256	0.593296
257	0.816822
258	0.601998
259	0.832494
260	0.749809
261	0.779956
262	0.753922
263	0.653127
264	0.670751
265	0.692254
266	0.740203
267	0.805287
268	0.597217
269	0.691386
270	0.735052
271	0.805363
272	0.614445
273	0.781253
274	0.679058
275	0.747772
276	0.653614
277	0.794591
278	0.728035
279	0.537336
280	0.606926
281	0.542071
282	0.758007
283	0.774488
284	0.727226
285	0.692833
286	0.735687
287	0.748197
288	0.497516
289	0.618706
290	0.879798
291	0.672616
292	0.837094
293	0.680026
294	0.705602
295	0.85331
296	0.670992
297	0.696263
298	0.586744
299	0.78392
300	0.730114
301	0.510521
302	0.814844
303	0.633429
304	0.738311
305	0.726397
306	0.796393
307	0.790533
308	0.662788
309	0.845119
310	0.352982
311	0.679048
312	0.75401
313	0.752962
314	0.799763
315	0.792547
316	0.717638
317	0.704264
318	0.575685
319	0.747443
320	0.83139
321	0.666889
322	0.716934
323	0.744918
324	0.802559
325	0.646173
326	0.705914
327	0.844746
328	0.528873
329	0.642943
330	0.860539
331	0.796643
332	0.637985
333	0.722231
334	0.812343
335	0.654842
336	0.847838
337	0.63405
338	0.707313
339	0.720804
340	0.806203
341	0.766448
342	0.685763
343	0.695537
344	0.815308
345	0.624982
346	0.673792
347	0.760059
348	0.589325
349	0.710077
350	0.743653
351	0.700934
352	0.682112
353	0.64411
354	0.695943
355	0.769762
356	0.473369
357	0.696713
358	0.740904
359	0.776343
360	0.680921
361	0.76468
362	0.808947
363	0.749965
364	0.804201
365	0.584942
366	0.681423
367	0.632846
368	0.718034
369	0.594769
370	0.644939
371	0.662847
372	0.633895
373	0.841086
374	0.594361
375	0.684045
376	0.734243
377	0.731569
378	0.721049
379	0.818161
380	0.684217
381	0.707188
382	0.838476
383	0.861832
384	0.816721
385	0.779072
386	0.740855
387	0.789783
388	0.798904
389	0.742637
390	0.75573
391	0.816617
392	0.681847
393	0.622599
394	0.854222
395	0.615925
396	0.79485
397	0.724254
398	0.669236
399	0.775676
400	0.650809
401	0.582456
402	0.764001
403	0.717653
404	0.777558
405	0.766194
406	0.61028
407	0.428279
408	0.712507
409	0.722397
410	0.679612
411	0.740585
412	0.756369
413	0.538477
414	0.78047
415	0.612888
416	0.751688
417	0.698088
418	0.746123
419	0.693365
420	0.748723
421	0.575939
422	0.61632
423	0.785689
424	0.79507
425	0.684613
426	0.601579
427	0.752874
428	0.688414
429	0.740514
430	0.740813
431	0.685903
432	0.751516
433	0.770362
434	0.793419
435	0.673896
436	0.658553
437	0.548271
438	0.693814
439	0.692959
440	0.762968
441	0.789803
442	0.737202
443	0.861749
444	0.546004
445	0.567387
446	0.751392
447	0.694775
448	0.617968
449	0.732043
450	0.877754
451	0.759136
452	0.706128
453	0.689181
454	0.781635
455	0.688326
456	0.688189
457	0.477574
458	0.726605
459	0.60076
460	0.7041
461	0.670769
462	0.780675
463	0.522013
464	0.875555
465	0.831095
466	0.849901
467	0.690079
468	0.692029
469	0.701608
470	0.670006
471	0.651448
472	0.810366
473	0.744732
474	0.81306
475	0.519276
476	0.521019
477	0.742332
478	0.645721
479	0.703564
480	0.731777
481	0.522181
482	0.740524
483	0.845695
484	0.71212
485	0.636076
486	0.674076
487	0.770793
488	0.829747
489	0.545867
490	0.786822
491	0.792515
492	0.892089
493	0.590113
494	0.794518
495	0.808106
496	0.781352
497	0.368956
498	0.702514
499	0.768507
500	0.68901
Green-colored cells indicate the 50 randomly selected runs representing the standard GP model used for genotype comparison.

## Sheet: GWAS_FIX_rrBLUP_2row
Supplementary Table S6. Predictive ability (PA) using GWAS-incorporated genomic prediction (GP) model across 20 runs in the 2-row subpopulation
Run	Predictive ability (PA)
1	0.867018
2	0.80626
3	0.598522
4	0.79459
5	0.711398
6	0.745549
7	0.653999
8	0.845228
9	0.79049
10	0.720848
11	0.888684
12	0.819586
13	0.550426
14	0.831083
15	0.881665
16	0.791479
17	0.823916
18	0.781668
19	0.716
20	0.782247

## Sheet: GWAS_FIX_rrBLUP_6row
Supplementary Table S7. Predictive ability (PA) using GWAS-incorporated genomic prediction (GP) model across 20 runs in the 6-row subpopulation
Run	Predictive ability (PA)
1	0.892333
2	0.721438
3	0.785614
4	0.787692
5	0.684777
6	0.651732
7	0.709101
8	0.82857
9	0.826861
10	0.792558
11	0.82839
12	0.723598
13	0.742834
14	0.774634
15	0.868983
16	0.951532
17	0.652972
18	0.937409
19	0.706635
20	0.932204

## Sheet: 2row_10%
Supplementary Table S8. Detailed genotype selection across four selection methods: PS (Phenotypic selection), MAS (Marker-assisted selection), STD_rrBLUP (Standard GP model selection), GWAS_FIX_rrBLUP (GWAS-incorporated GP model) for the 2-row subpopulation (10% threshold)
none	STD_rrBLUP	MAS	MAS,(GWAS_FIX_rrBLUP)	MAS,(STD_rrBLUP)	MAS, (STD_rrBLUP), (GWAS_FIX_rrBLUP)	PS, MAS	PS, MAS, (STD_rrBLUP)	PS, MAS, (STD_rrBLUP),( GWAS_FIX_rrBLUP)
Anneli	SWA19014	SWA18030	SWA18058	SWA19049	SWA19061	SWA19003	SWA19028	SWA18054
SWA18002		SWA18045	SWA18060	SWA19066	SWA19065	SWA19008	SWA19053	SWA19009
SWA18003		SWA18052	SWA19011	SWA19142	SWA19115	SWA19013	SWA19055	SWA19052
SWA18004		SWA18055	SWA19017		SWA19117	SWA19015	SWA19067	SWA19054
SWA18005		SWA18056	SWA19029			SWA19022	SWA19084	SWA19056
SWA18006		SWA18057	SWA19030			SWA19081		SWA19057
SWA18007		SWA18059	SWA19041			SWA19082		SWA19058
SWA18008		SWA18061	SWA19048			SWA19104		SWA19059
SWA18009		SWA18066	SWA19063					SWA19112
SWA18010		SWA19004
SWA18011		SWA19007
SWA18012		SWA19012
SWA18013		SWA19020
SWA18014		SWA19035
SWA18015		SWA19037
SWA18016		SWA19038
SWA18017		SWA19042
SWA18018		SWA19043
SWA18019		SWA19047
SWA18020		SWA19068
SWA18021		SWA19069
SWA18022		SWA19083
SWA18023		SWA19086
SWA18024		SWA19092
SWA18025		SWA19093
SWA18026		SWA19094
SWA18027		SWA19095
SWA18028		SWA19098
SWA18029		SWA19103
SWA18032		SWA19108
SWA18033		SWA19109
SWA18034		SWA19110
SWA18035		SWA19111
SWA18036		SWA19114
SWA18037		SWA19116
SWA18038		SWA19133
SWA18039		SWA19135
SWA18040		SWA19138
SWA18041		SWA19140
SWA18042		SWA19146
SWA18043		SWA19147
SWA18044
SWA18046
SWA18047
SWA18048
SWA18049
SWA18050
SWA18051
SWA18053
SWA18062
SWA18063
SWA18064
SWA18065
SWA18067
SWA18068
SWA18069
SWA18070
SWA18071
SWA18072
SWA18073
SWA18074
SWA19001
SWA19002
SWA19005
SWA19006
SWA19010
SWA19016
SWA19018
SWA19019
SWA19021
SWA19023
SWA19024
SWA19025
SWA19026
SWA19027
SWA19031
SWA19032
SWA19033
SWA19034
SWA19036
SWA19039
SWA19040
SWA19044
SWA19045
SWA19046
SWA19050
SWA19051
SWA19060
SWA19062
SWA19064
SWA19070
SWA19072
SWA19073
SWA19074
SWA19075
SWA19076
SWA19077
SWA19078
SWA19079
SWA19080
SWA19085
SWA19087
SWA19088
SWA19089
SWA19090
SWA19091
SWA19096
SWA19097
SWA19099
SWA19100
SWA19101
SWA19102
SWA19105
SWA19106
SWA19107
SWA19113
SWA19118
SWA19119
SWA19120
SWA19121
SWA19122
SWA19123
SWA19124
SWA19125
SWA19126
SWA19127
SWA19128
SWA19129
SWA19130
SWA19131
SWA19132
SWA19134
SWA19136
SWA19137
SWA19139
SWA19141
SWA19143
SWA19144
SWA19145

## Sheet: 2row_20%
Supplementary Table S9. Detailed genotype selection across four selection methods: PS (Phenotypic selection), MAS (Marker-assisted selection), (STD_rrBLUP) (Standard GP model selection), (GWAS_FIX_rrBLUP) (GWAS-incorporated GP model) for the 2-row subpopulation (20% threshold)
none	(STD_rrBLUP)	MAS	MAS, (GWAS_FIX_rrBLUP)	MAS, (STD_rrBLUP)	MAS, (STD_rrBLUP), (GWAS_FIX_rrBLUP)	PS	PS, MAS	PS, MAS,(GWAS_FIX_rrBLUP)	PS, MAS, (STD_rrBLUP)	PS, MAS, (STD_rrBLUP), (GWAS_FIX_rrBLUP)
Anneli	SWA19014	SWA18030	SWA18052	SWA19042	SWA18055	SWA19064	SWA19008	SWA19003	SWA19084	SWA18054
SWA18002	SWA19019	SWA18045	SWA19017	SWA19142	SWA18058		SWA19035	SWA19007	SWA19094	SWA19009
SWA18003	SWA19021	SWA18056	SWA19043		SWA18059		SWA19081	SWA19011		SWA19012
SWA18004	SWA19023	SWA18057	SWA19114		SWA18060		SWA19082	SWA19013		SWA19015
SWA18005	SWA19046	SWA18061			SWA19029		SWA19095	SWA19022		SWA19028
SWA18006	SWA19050	SWA18066			SWA19041		SWA19103	SWA19030		SWA19052
SWA18007	SWA19051	SWA19004			SWA19047		SWA19104	SWA19069		SWA19053
SWA18008	SWA19062	SWA19020			SWA19048		SWA19108	SWA19109		SWA19054
SWA18009		SWA19037			SWA19049		SWA19111			SWA19055
SWA18010		SWA19038					SWA19146			SWA19056
SWA18011		SWA19083								SWA19057
SWA18012		SWA19086								SWA19058
SWA18013		SWA19092								SWA19059
SWA18014		SWA19093								SWA19061
SWA18015		SWA19098								SWA19063
SWA18016		SWA19110								SWA19065
SWA18017		SWA19133								SWA19066
SWA18018		SWA19135								SWA19067
SWA18019		SWA19138								SWA19068
SWA18020		SWA19140								SWA19112
SWA18021		SWA19147								SWA19115
SWA18022										SWA19116
SWA18023										SWA19117
SWA18024
SWA18025
SWA18026
SWA18027
SWA18028
SWA18029
SWA18032
SWA18033
SWA18034
SWA18035
SWA18036
SWA18037
SWA18038
SWA18039
SWA18040
SWA18041
SWA18042
SWA18043
SWA18044
SWA18046
SWA18047
SWA18048
SWA18049
SWA18050
SWA18051
SWA18053
SWA18062
SWA18063
SWA18064
SWA18065
SWA18067
SWA18068
SWA18069
SWA18070
SWA18071
SWA18072
SWA18073
SWA18074
SWA19001
SWA19002
SWA19005
SWA19006
SWA19010
SWA19016
SWA19018
SWA19024
SWA19025
SWA19026
SWA19027
SWA19031
SWA19032
SWA19033
SWA19034
SWA19036
SWA19039
SWA19040
SWA19044
SWA19045
SWA19060
SWA19070
SWA19072
SWA19073
SWA19074
SWA19075
SWA19076
SWA19077
SWA19078
SWA19079
SWA19080
SWA19085
SWA19087
SWA19088
SWA19089
SWA19090
SWA19091
SWA19096
SWA19097
SWA19099
SWA19100
SWA19101
SWA19102
SWA19105
SWA19106
SWA19107
SWA19113
SWA19118
SWA19119
SWA19120
SWA19121
SWA19122
SWA19123
SWA19124
SWA19125
SWA19126
SWA19127
SWA19128
SWA19129
SWA19130
SWA19131
SWA19132
SWA19134
SWA19136
SWA19137
SWA19139
SWA19141
SWA19143
SWA19144
SWA19145

## Sheet: 6row_10%
Supplementary Table S10. Detailed genotype selection across four selection methods: PS (Phenotypic selection), MAS (Marker-assisted selection), (STD_rrBLUP) (Standard GP model selection), (GWAS_FIX_rrBLUP) (GWAS-incorporated GP model) for the 6-row subpopulation (10% threshold)
none	(GWAS_FIX_rrBLUP)	(STD_rrBLUP)	(STD_rrBLUP), (GWAS_FIX_rrBLUP)	MAS	MAS, (STD_rrBLUP)	MAS, (STD_rrBLUP), (GWAS_FIX_rrBLUP)	PS	PS,(STD_rrBLUP), (GWAS_FIX_rrBLUP)	PS, MAS	PS, MAS,(GWAS_FIX_rrBLUP)	PS, MAS, (STD_rrBLUP)	PS, MAS, (STD_rrBLUP), (GWAS_FIX_rrBLUP)
SWA18501	SWA18601	SWA18516	SWA18506	SWA18505	SWA18544	SWA18504	SWA18521	SWA18511	SWA18525	SWA18546	SWA18528	SWA18530
SWA18502		SWA18532		SWA18507	SWA18586	SWA18533	SWA18522		SWA18542	SWA18549	SWA18529	SWA18531
SWA18503				SWA18508		SWA18537					SWA18538	SWA18534
SWA18509												SWA18535
SWA18510												SWA18540
SWA18512
SWA18513
SWA18514
SWA18515
SWA18517
SWA18518
SWA18519
SWA18523
SWA18524
SWA18526
SWA18527
SWA18536
SWA18539
SWA18541
SWA18545
SWA18547
SWA18548
SWA18550
SWA18551
SWA18552
SWA18553
SWA18554
SWA18555
SWA18556
SWA18557
SWA18558
SWA18559
SWA18560
SWA18561
SWA18562
SWA18563
SWA18564
SWA18565
SWA18566
SWA18567
SWA18568
SWA18569
SWA18570
SWA18571
SWA18572
SWA18573
SWA18574
SWA18575
SWA18576
SWA18577
SWA18578
SWA18579
SWA18580
SWA18581
SWA18582
SWA18583
SWA18584
SWA18585
SWA18587
SWA18588
SWA18589
SWA18590
SWA18591
SWA18592
SWA18593
SWA18594
SWA18595
SWA18596
SWA18597
SWA18598
SWA18599
SWA18600
SWA18602
SWA18603
SWA18604
SWA19501
SWA19502
SWA19503
SWA19504
SWA19505
SWA19506
SWA19507
SWA19508
SWA19509
SWA19510
SWA19511
SWA19512
SWA19513
SWA19514
SWA19515
SWA19516
SWA19517
SWA19518
SWA19519
SWA19520
SWA19521
SWA19522
SWA19523
SWA19524
SWA19525
SWA19526
SWA19527
SWA19528
SWA19529
SWA19530
SWA19531
SWA19532
SWA19533
SWA19534
SWA19535
SWA19536
SWA19537
SWA19538
SWA19539
SWA19540
SWA19541
SWA19542
SWA19543
SWA19544
SWA19545
SWA19546
SWA19547
SWA19548
SWJudit

[truncated: 1 more sheets: 6row_20%]
